# Supplementary material for: A Four-Wave Cross-Lagged Study of Exposure to Violent Contexts, Cognitive Distortions, and School Bullying during Adolescence
Source: Int J Environ Res Public Health. 2024 Jul 7;21(7):883. doi: 10.3390/ijerph21070883 (PMC11277227; doi:10.3390/ijerph21070883)
Supplement: Supplementary file 1 [file ijerph-21-00883-s001.zip]

Archive with 1 entries (1 files):
- ijerph-3056042-supplementary.pdf
